# Supplementary material for: Rheological Behavior of a New Mucoadhesive Oral Formulation Based on Sodium Chondroitin Sulfate, Xyloglucan and Glycerol
Source: J Funct Biomater. 2021 Apr 28;12(2):28. doi: 10.3390/jfb12020028 (PMC8167776; doi:10.3390/jfb12020028)
Supplement: Supplementary file 1 [file jfb-12-00028-s001.zip]

Archive with 1 entries (1 files):
- jfb-1181125-supplementary.pdf
